# Supplementary material for: Enhancement of Visible-Light Photocatalytic Degradation of Tetracycline by Co-Doped TiO2 Templated by Waste Tobacco Stem Silk
Source: Molecules. 2023 Jan 2;28(1):386. doi: 10.3390/molecules28010386 (PMC9822450; doi:10.3390/molecules28010386)
Supplement: Supplementary file 1 [file molecules-28-00386-s001.zip]

Archive with 1 entries (1 files):
- molecules-2103508-supplementary.pdf
